# Supplementary material for: The behaviour of T2* and T2 relaxation time in extrinsic foot muscles under continuous exercise: A prospective analysis during extended running
Source: PLoS One. 2022 Feb 17;17(2):e0264066. doi: 10.1371/journal.pone.0264066 (PMC8893273; doi:10.1371/journal.pone.0264066)
Supplement: S1 Dataset — Second tab: T2 relaxation times. Third tab: T2* relaxation times. (XLSX) [file pone.0264066.s001.xlsx]

## Sheet: Subjects
Name	Height [cm]	Weight [kg]	Velocity [m/s]	Velocity [km/h]	Age [y]	Gender
P12	187	75	2.91667	10.5	27	m
P15	177	69	3.61111	13	26	m
P16	173	59	2.36111	8.5	25	w
P17	172	61	2.63889	9.5	25	w
P18	167	68	2.08333	7.5	29	w
P19	183	73	2.91667	10.5	31	m
P20	174	73	2.22222	8	33	m
P21	178	84	2.36111	8.5	33	m
P22	173	73	2.30556	8.3	29	w
P23	174	73	2.52778	9.1	29	m
Mean	175.8	70.8	2.59444	9.34	28.7	8w
Standard Deviation	5.45527	6.76461	0.428931	1.54415	2.83019	11m

## Sheet: T2mapping 
MG	1	2	3	4	5	6	7	LG	1	2	3	4	5	6	7	TP	1	2	3	4	5	6	7	SOL	1	2	3	4	5	6	7	PER	1	2	3	4	5	6	7	EDL	1	2	3	4	5	6	7	TA	1
12.3	37.9122	43.9515	44.3747	45.1569	45.4276	43.7679	43.2023	12.3	36.6395	42.4032	41.9814	42.3712	42.814	43.5671	42.7009	12.3	36.4171	37.2271	37.4852	37.0063	37.0932	37.0948	38.0657	12.3	37.8662	39.4541	39.3505	39.5127	39.6094	39.4594	39.4213	12.3	35.8869	39.8223	39.4684	39.5133	39.6552	39.7933	39.9947	12.3	36.1184	39.1926	38.2108	37.8104	38.2366	37.6129	37.4759	12.3	35.7757
15.3	40.2887	43.0863	43.0221	43.3976	43.2475	42.6365	41.9805	15.3	37.9175	41.5017	41.4841	42.1898	42.6781	41.2441	40.1396	15.3	38.3255	41.1114	40.2588	40.6142	40.8015	40.0535	39.6371	15.3	39.7942	40.0508	39.7491	39.7907	39.6939	38.9254	38.999	15.3	39.0574	41.4256	42.4481	42.534	42.7603	42.078	40.6434	15.3	35.8991	37.5634	37.8915	38.3923	38.1641	38.9099	36.5502	15.3	35.6113
16.3	38.816	45.9748	45.5082	45.0643	44.5103	41.3856	40.4005	16.3	37.8442	46.1976	45.9291	47.1667	46.8971	43.0872	40.4583	16.3	37.7031	40.9201	40.3378	40.4015	39.5331	39.9338	39.5029	16.3	39.6633	41.6746	41.6778	41.3052	40.7613	40.1851	39.4186	16.3	36.7726	38.0783	36.8878	37.2514	37.0422	39.1356	39.4637	16.3	35.947	37.8262	36.9476	36.7473	36.7378	36.4206	35.9223	16.3	35.7666
17.3	37.495	41.4454	41.1881	41.3827	40.4746	39.9286	39.7699	17.3	36.5842	40.1546	40.07	40.2756	39.8491	38.8385	38.5037	17.3	36.7983	37.6959	37.3734	37.6595	37.7097	38.7153	37.5688	17.3	38.6467	40.1121	40.2767	40.2985	40.0753	40.1065	39.9127	17.3	36.1423	39.4527	39.1373	40.6686	40.3215	40.6541	39.6345	17.3	36.2484	37.9938	37.6448	38.9198	38.4361	37.1932	37.0838	17.3	37.3835
18.3	37.5678	46.0712	44.5742	43.9275	43.3547	40.2337	39.2281	18.3	36.591	42.397	40.4257	39.6944	39.6417	37.5989	36.845	18.3	38.1357	40.9662	38.8541	38.931	38.7583	38.1346	37.2045	18.3	39.7535	41.5345	40.5491	40.7424	40.7522	39.7769	39.3438	18.3	38.1838	42.9608	41.1837	41.2002	41.5061	39.0049	38.0312	18.3	35.7928	37.6221	37.0095	37.14	36.8577	36.3024	35.756	18.3	35.6635
19.3	37.9268	43.4261	43.6741	43.8369	43.9871	43.6915	42.9734	19.3	36.8153	41.5588	41.3333	40.8684	41.1704	40.7696	40.3592	19.3	37.1944	39.8226	39.8461	40.7767	41.2767	41.1896	40.4907	19.3	38.5809	42.0495	41.9897	42.0759	42.5431	42.0942	41.1168	19.3	37.3875	41.3758	42.3518	43.3552	44.3093	42.612	42.7715	19.3	35.572	37.1972	37.0168	37.1507	37.1471	36.64	36.4538	19.3	35.6385
20.3	38.7097	46.662	45.8219	45.6686	45.3125	42.0489	40.8789	20.3	38.0328	42.4752	41.7312	41.5967	41.2641	40.2821	39.3808	20.3	36.8723	36.611	37.2311	37.5698	37.3477	38.2353	38.2381	20.3	39.0755	40.8881	41.1648	40.9626	40.7569	40.5782	39.798	20.3	36.3564	37.5719	38.1308	38.2577	38.2049	38.3097	37.7577	20.3	34.774	35.6716	35.2976	35.3404	35.3432	35.6037	35.6543	20.3	34.7906
21.3	37.4284	45.9256	45.953	44.6085	43.1005	41.4861	39.8678	21.3	36.635	44.1977	44.0103	42.1423	41.2923	39.9681	38.6065	21.3	35.8987	40.3363	39.1079	38.0034	38.4412	38.4403	38.808	21.3	38.3779	43.1809	42.4106	41.1728	40.3558	40.4314	41.5809	21.3	36.1456	42.5477	42.5613	43.5966	43.7151	42.127	40.292	21.3	34.3678	44.1502	45.439	46.0253	45.5641	38.0317	36.9661	21.3	35.8255
22.3	36.8361	43.2518	42.3947	42.569	42.4403	40.9623	40.0436	22.3	36.1884	42.5995	42.7791	42.9269	42.8449	40.6127	39.1433	22.3	36.5309	41.6598	40.9772	40.681	40.4161	40.3724	39.3101	22.3	37.566	40.8594	40.4039	40.8601	40.7954	39.9669	39.264	22.3	36.4133	42.384	42.0921	42.9466	43.067	41.169	39.4375	22.3	36.31	43.5443	41.8802	42.3707	42.1911	39.6364	38.5156	22.3	35.6046
23.3	38.5535	43.3035	43.9186	43.9607	44.0591	41.6663	40.1526	23.3	36.2192	40.2325	40.0885	40.2864	40.5313	38.1361	37.7181	23.3	36.6189	39.5394	38.7488	38.1414	37.8013	38.0023	37.4789	23.3	39.0396	41.4887	41.5871	41.6731	40.7863	40.0731	39.2049	23.3	36.7043	40.7509	40.8359	41.4051	40.8075	41.1921	38.938	23.3	34.9288	38.5685	37.9347	37.5325	36.8365	35.9538	35.0754	23.3	34.673
Mean	38.1534	44.3098	44.043	43.9573	43.5914	41.7808	40.8498		36.9467	42.3718	41.9833	41.9519	41.8983	40.4104	39.3855		37.0495	39.589	39.022	38.9785	38.9179	39.0172	38.6305		38.8364	41.1293	40.9159	40.8394	40.613	40.1597	39.806		36.905	40.637	40.5097	41.0729	41.1389	40.6076	39.6964		35.5958	38.933	38.5273	38.7429	38.5514	37.2305	36.5453		35.6733
Mean rel	1	1.16136	1.15436	1.15212	1.14253	1.09507	1.07067		1	1.14683	1.13632	1.13547	1.13402	1.09375	1.06601		1	1.06854	1.05324	1.05207	1.05043	1.05311	1.04267		1	1.05904	1.05355	1.05158	1.04575	1.03407	1.02497		1	1.10112	1.09768	1.11293	1.11472	1.10033	1.07564		1	1.09375	1.08235	1.08841	1.08303	1.04592	1.02667		1
LG=M. gastrocnemius lateralis
MG=M. astrocnemius medialis
TP=M. tibialis posterior
SOL=M. soleus
PER= M. peroneus
EDL=M. extensor digitorum longus
TA=M. tibialis anterior
[truncated: 6 more columns]

## Sheet: T2_star_mapping
MG	1	2	3	4	5	6	7	LG	1	2	3	4	5	6	7	TP	1	2	3	4	5	6	7	SOL	1	2	3	4	5	6	7	PER	1	2	3	4	5	6	7	EDL	1	2	3	4	5	6	7	TA	1
12.3	23.3505	27.5653	27.1311	26.491	26.198	26.3656	25.7464	12.3	24.0477	27.6078	26.6942	26.3184	26.035	27.2588	26.9735	12.3	24.7136	24.5603	24.2707	24.2415	24.4455	24.9003	24.4742	12.3	24.0943	24.4391	24.6462	24.3327	24.2901	24.9256	24.3989	12.3	22.3033	23.8168	23.0948	23.8443	23.8703	24.2129	23.6408	12.3	23.0548	24.4176	23.8274	24.7079	24.019	24.4688	23.094	12.3	23.9082
15.3	23.2318	25.8588	24.2911	24.7314	25.0816	24.6584	24.1135	15.3	24.0231	27.077	26.8592	26.6884	27.022	25.8646	25.4828	15.3	25.4635	26.3611	25.815	25.9333	25.7558	25.4469	25.7126	15.3	24.6295	24.4083	24.5907	24.072	24.1498	24.2712	23.4371	15.3	23.7196	24.2094	25.041	24.892	24.6183	24.7639	24.0156	15.3	23.5618	23.9412	24.8152	24.8449	24.2524	24.8806	24.7588	15.3	24.3613
16.3	24.3968	29.67	28.2639	26.9135	27.7674	26.1743	25.8384	16.3	24.7117	29.7013	29.4158	28.8866	29.0153	26.6558	25.342	16.3	26.4498	27.2536	27.3478	26.7824	27.3387	27.0447	27.0148	16.3	24.9773	25.2886	25.1493	25.1656	25.2194	25.2568	24.6505	16.3	23.9327	24.1697	23.3031	23.8232	23.2922	24.809	24.6564	16.3	24.647	25.2039	24.3488	24.9163	24.2115	24.8214	24.2848	16.3	25.1944
17.3	24.449	26.3222	25.6213	25.8741	25.2538	24.7376	25.1097	17.3	24.5997	26.2217	26.0973	26.1163	26.4103	25.6048	25.4107	17.3	25.8356	25.5345	25.7517	25.9189	24.7432	25.6612	24.7169	17.3	24.6025	24.6805	24.9971	25.0113	24.6234	24.6147	24.9303	17.3	24.6631	26.3127	25.955	26.8288	26.6367	26.1961	26.244	17.3	24.8116	25.9527	25.4123	26.371	25.9334	24.733	24.8292	17.3	26.6944
18.3	24.2313	29.5929	27.5841	26.6222	26.6781	24.7844	24.2375	18.3	24.7126	28.4587	25.9361	25.8189	25.8742	25.1339	25.023	18.3	25.5546	25.3381	25.0853	25.5289	25.1006	24.2468	23.3509	18.3	22.9972	22.861	22.3911	22.1758	22.2546	21.8351	21.9457	18.3	23.7114	25.5578	24.2919	23.8206	24.2769	22.7431	23.0734	18.3	23.9944	25.0816	24.481	23.828	24.2058	23.5741	23.6711	18.3	24.3562
19.3	22.6389	25.4051	24.8869	24.6489	24.0417	24.4525	24.6008	19.3	23.8862	28.375	27.4685	26.927	26.2412	25.9651	26.4995	19.3	24.7749	25.3326	25.1406	25.481	25.5214	27.0796	26.7359	19.3	22.8889	24.2998	23.6666	23.6666	24.2142	24.6019	24.1226	19.3	23.2678	23.6529	24.4086	24.9962	24.4563	24.5952	25.5824	19.3	23.1367	23.184	22.7779	23.0601	22.7463	22.8644	22.7984	19.3	23.6838
20.3	23.6156	28.8212	28.129	26.8334	26.8263	25.8269	25.1404	20.3	22.7091	28.0606	27.1652	26.4363	26.6393	25.7212	25.2818	20.3	26.0877	25.567	25.5472	25.5556	25.9929	26.3537	26.0395	20.3	23.3141	25.8099	25.6504	25.2369	25.1154	24.2124	24.7402	20.3	24.0075	24.668	24.6889	25.0447	24.946	23.7922	24.0925	20.3	24.5544	23.9066	23.4172	23.9271	23.9734	23.3151	23.5966	20.3	25.5524
21.3	22.2961	27.2861	26.8722	24.8854	24.1506	23.7436	23.6319	21.3	24.0466	28.5826	24.9908	26.1665	25.7033	24.1839	25.2915	21.3	24.8952	25.6856	24.6574	25.8619	28.1169	25.0344	25.7739	21.3	22.951	23.9377	23.5893	23.3141	22.9737	22.9638	23.7527	21.3	22.7959	25.8803	25.705	26.5842	26.3052	25.1326	23.747	21.3	22.5205	28.3994	28.1376	28.6098	28.2531	24.6108	23.5317	21.3	24.5149
22.3	23.7174	26.4401	25.8241	25.7632	25.1582	24.9739	24.1801	22.3	24.0107	28.3167	27.2113	27.4821	27.579	26.3517	26.1007	22.3	25.2826	26.7171	26.8772	26.4759	26.171	26.6015	25.9619	22.3	24.4656	25.2517	24.8887	25.2587	25.1495	24.888	24.6557	22.3	22.0985	25.3865	26.1642	25.5909	25.3139	24.5096	24.2874	22.3	23.8448	27.5518	26.6546	26.5965	26.4636	25.0131	24.9062	22.3	24.7187
23.3	23.1581	26.4964	26.6391	25.8202	25.9542	23.8284	23.3166	23.3	23.8266	27.9335	27.0262	26.3838	26.4633	24.97	24.9352	23.3	25.0836	27.2997	25.6429	25.4927	25.7411	25.5407	26.3482	23.3	23.2276	23.7558	23.3068	23.6951	23.033	22.8664	22.7024	23.3	23.4747	26.8018	26.1023	25.2687	25.5756	25.3513	23.7472	23.3	23.2323	24.8695	24.6641	23.9896	24.0716	22.4641	22.2352	23.3	24.4671
Mean	23.5086	27.3458	26.5243	25.8583	25.711	24.9546	24.5915		24.0574	28.0335	26.8865	26.7224	26.6983	25.771	25.6341		25.4141	25.965	25.6136	25.7272	25.8927	25.791	25.6129		23.8148	24.4732	24.2876	24.1929	24.1023	24.0436	23.9336		23.3974	25.0456	24.8755	25.0694	24.9291	24.6106	24.3087		23.7358	25.2508	24.8536	25.0851	24.813	24.0745	23.7706		24.7451
Mean rel	1	1.16323	1.12828	1.09995	1.09369	1.06151	1.04607		1	1.16527	1.1176	1.11078	1.10977	1.07123	1.06554		1	1.02168	1.00785	1.01232	1.01883	1.01483	1.00782		1	1.02765	1.01985	1.01588	1.01207	1.00961	1.00499		1	1.07044	1.06317	1.07146	1.06546	1.05185	1.03895		1	1.06383	1.04709	1.05685	1.04538	1.01427	1.00146		1
LG=M. gastrocnemius lateralis
MG=M. astrocnemius medialis
TP=M. tibialis posterior
SOL=M. soleus
PER= M. peroneus
EDL=M. extensor digitorum longus
TA=M. tibialis anterior
[truncated: 6 more columns]
